# Supplementary material for: Detection of Resistance Mutations to Antivirals Oseltamivir and Zanamivir in Avian Influenza A Viruses Isolated from Wild Birds
Source: PLoS One. 2011 Jan 6;6(1):e16028. doi: 10.1371/journal.pone.0016028 (PMC3017088; doi:10.1371/journal.pone.0016028)
Supplement: Table S1 — List with mutants from NCBI dataset including protein ID, subtype, mutation, mutation sequence domain and strain name. (XLS) [file pone.0016028.s001.xls]

## Sheet: avian N1
		NCBI	Subtype	Mutation(s)	Mutation sequence domain		Strain name	Host	Year
		Protein ID			1	2
	1	ACV90496	H5N1	(o) I117V; (z) E119G/A/D	FVVRAPFISC	FVVRAPFISC	A/chicken/India/WB-NIV16915/2008 2008/12/16	chicken	2008
	2	AAT73348	H5N1	(o) I117V	FVVRAPFISC		A/Ck/HK/2133.1/2003 2003// NA	chicken	2003
	3	ABC66672	H5N1	(o) I117V	FVVRAPFISC		A/chicken/Guangxi/604/2005 2005// NA	chicken	2005
	4	ACX54912	H5N1	(o) I117V	KGDVFVVREP		A/chicken/Thailand/CU-355/2008 2008/11/14 NA	chicken	2008
	5	ABU68861	H5N1	(o) I117V	KGDVFVVREP		A/chicken/Vietnam/G62/2005 2005// NA	chicken	2005
	6	ACQ71978	H5N1	(o) I117V	RGDVFVVREP		A/crow/Assam/142119/2008 2008/12/ NA	crow	2008
	7	AAT12070	H5N1	(o) I117V	KGDVFVVREP		A/duck/Guangdong/12/2000 2000// NA	duck	2000
	8	AAW59414	H5N1	(o) I117V	KGDVFVVREP		A/duck/Guangdong/173/04 2004// NA	duck	2004
	9	ABC66673	H5N1	(o) I117V	KGDVFVVREP		A/duck/Guangxi/793/2005 2005// NA	duck	2005
	10	ACK57570	H5N1	(o) I117V	KGDVFVVREP		A/duck/Vietnam/NCVD-100/2007 2007// NA	duck	2007
	11	ABO34208	H5N1	(o) I117V	KGDVFVVREP		A/open-billed stork/Nakhonsawan/BBA2111M/05 2005// NA	stork	2005
	12	ABO34209	H5N1	(o) I117V	KGDVFVVREP		A/open-billed stork/Nakhonsawan/BBA2611M/05 2005// NA	stork	2005
	13	ABO34210	H5N1	(o) I117V	KGDVFVVREP		A/open-billed stork/Nakhonsawan/BBA2711M/05 2005// NA	stork	2005
	14	ABO34212	H5N1	(o) I117V	KGDVFVVREP		A/open-billed stork/Nakhonsawan/BBA2911M/05 2005// NA	stork	2005
	15	ABO34213	H5N1	(o) I117V	KGDVFVVREP		A/open-billed stork/Nakhonsawan/BBA2911M/05 2005// NA	stork	2005
	16	ABO34214	H5N1	(o) I117V	KGDVFVVREP		A/open-billed stork/Nakhonsawan/BBA2911M/05 2005// NA	stork	2005
	17	ABO34215	H5N1	(o) I117V	KGDVFVVREP		A/open-billed stork/Nakhonsawan/BBA2911M/05 2005// NA	stork	2005
	18	ABL67829	H5N1	(o) I117V	KGDVFVVREP		A/open-billed stork/Nakhonsawan/BBA3011M/2005 2005// NA	stork	2005
	19	ABO34196	H5N1	(o) I117V	KGDVFVVREP		A/open-billed stork/Nakhonsawan/BBD1221J/05 2005// NA	stork	2005
	20	ABO34197	H5N1	(o) I117V	KGDVFVVREP		A/open-billed stork/Nakhonsawan/BBD1421J/05 2005// NA	stork	2005
	21	ABL67807	H5N1	(o) I117V	KGDVFVVREP		A/open-billed stork/Nakhonsawan/BBD1521J/2005 2005// NA	stork	2005
	22	ABO34200	H5N1	(o) I117V	KGDVFVVREP		A/open-billed stork/Nakhonsawan/BBD1821J/05 2005// NA	stork	2005
	23	ABO34201	H5N1	(o) I117V	KGDVFVVREP		A/open-billed stork/Nakhonsawan/BBD2316F/05 2005// NA	stork	2005
	24	ABO34202	H5N1	(o) I117V	KGDVFVVREP		A/open-billed stork/Nakhonsawan/BBD2316F/05 2005// NA	stork	2005
	25	ABO34203	H5N1	(o) I117V	KGDVFVVREP		A/open-billed stork/Nakhonsawan/BBD2416F/05 2005// NA	stork	2005
	26	ABL67818	H5N1	(o) I117V	KGDVFVVREP		A/open-billed stork/Nakhonsawan/BBD2616F/2005 2005// NA	stork	2005
	27	ABO34205	H5N1	(o) I117V	KGDVFVVREP		A/open-billed stork/Nakhonsawan/BBD3209M/05 2005// NA	stork	2005
	28	ABO34206	H5N1	(o) I117V	KGDVFVVREP		A/open-billed stork/Nakhonsawan/BBD3309M/05 2005// NA	stork	2005
	29	ABO34219	H5N1	(o) I117V	KGDVFVVREP		A/open-billed stork/Nakhonsawan/BBD3516M/05 2005// NA	stork	2005
	30	ABO34220	H5N1	(o) I117V	KGDVFVVREP		A/open-billed stork/Nakhonsawan/BBD3616M/05 2005// NA	stork	2005
	31	ABO34221	H5N1	(o) I117V	FVVRAPFISC		A/open-billed stork/Nakhonsawan/BBA0627May/05 2005// NA	stork	2005
	32	ABO34199	H5N1	(o) I117V	FVVRAPFISC		A/open-billed stork/Nakhonsawan/BBD1721J/05 2005// NA	stork	2005
	33	ABO34217	H5N1	(o) I117V	FVVRAPFISC		A/open-billed stork/Nakhonsawan/BBD4211M/05 2005// NA	stork	2005
	34	AAT39085	H5N1	(o) I117V	VFVVREPFIS		A/G.H/HK/793.1/02 2002// NA	grey heron	2002
	35	ABH09781	H5N1	(o) I117V	VFVVREPFIS		A/chicken/Indonesia/77/2005 2005// NA	chicken	2005
	36	ABL08328	H5N1	(o) I117V	VFVVREPFIS		A/duck/Guangxi/2775/2005 2005// NA	duck	2005
	37	ABC66675	H5N1	(o) I117V	VFVVREPFIS		A/duck/Guangzhou/20/2005 2005// NA	duck	2005
	38	ACA47815	H5N1	(z) R118K	KGDVFVIKEP		A/silky chicken/Shantou/475/2004 2004// NA	chicken	2004
	39	ABD35641	H6N1	(z) E119V	KGDVFVIRVP		A/chicken/Taiwan/SP1/00 2000// NA	chicken	2000
	40	ACZ58141	H5N1	(z) E119G/A/D	FVIRAPFISC		A/chicken/India/WB-NIV529/2008 2008/01/13 NA	chicken	2008
	41	ACF32582	H5N1	(z) E119G/A/D	RGDVFVIRAP		A/chicken/West Bengal/81010/2008 2008/01/ NA	chicken	2008
	42	ABG20474	H5N1	(o) I222V	TIKSWRNNVL		A/chicken/Krasnodar/01/2006 2006// NA	chicken	2006
	43	ABO76664	H5N1	(o) I222V	TIKSWRNNVL		A/chicken/Krasnodar/123/06 2006// NA	chicken	2006
	44	ABU99150	H5N1	(o) I222V	TIKSWRNNVL		A/Chicken/Indonesia/Bandung1631-49/2006 2006/11/01 NA	chicken	2006
	45	ABU95364	H1N1	(o) I222V	NNVLRTQESE		A/duck/NY/15024-21/1996 1996// NA	duck	1996
	46	ACE73327	H6N1	(o) I222V	NNVLRTQESE		A/northern pintail/Alaska/44203-023/2006 2006/10/09 NA	duck	2006
	47	ADH94413	H5N1	(o) H274Y	APNYYYEECS		A/Cygnus olor/Caspian Sea/2006 2006// NA	swan	2006
	48	ABB76115	H5N1	(o) H274Y	YYYEECSCYP		A/chicken/Hong Kong/3123.1/2002 2002// NA	chicken	2002
	49	ABC59832	H5N1	(o) H274Y	YYYEECSCYP		A/swan/Astrakhan/1/2005 2005// NA	swan	2005
	50	ABG78554	H5N1	(o) H274Y	YYYEECSCYP		A/swan/Astrakhan/Russia/Nov-2/2005 2005// NA	swan	2005
	51	AAW78085	H6N1	(o) R292K	IGSKGDVFVI		A/duck/Korea/S17/03 2003// NA	duck	2003
	52	ABE97709	H5N1	(o) R292K	IGSKGDVFVI		A/duck/Vietnam/258/2004 2004//	duck	2004
	53	AAL75848	H5N1	(o) N294S	SWHGSNRPWV		A/Duck/Hong Kong/380.5/2001 2001// NA	duck	2001
	54	ACN37889	H5N1	(o) N294S	EITCVCRDSW		A/chicken/Uthaithani/NIAH115067/2008 2008/11/ NA	chicken	2008
	55	ABJ09499	H5N1	(o) N294S	VCRDSWHGSN		A/duck/Zhejiang/bj/2002 2002// NA	duck	2002
	56	ACZ58105	H5N1	(o) N294S	SWHGSNRPWV		A/chicken/India/WB-NIV2665/2008 2008/01/22 NA	chicken	2008
	57	CAP45852	H5N1	(z) S/R371K	RTKSTSSKSG		A/teal/Germany/WV632/2005 2005// NA	duck	2005

## Sheet: avian N2
		NCBI	Subtype	Mutation(s)	Mutation sequence domain			Strain name	Host	Year
		Protein ID			1	2	3
	1	ACY56532	H6N2	(z) R118K; (z) R152K; (o) D198N	GGNIWVTKKP	DKIPHRILLM	HVCVTGDNKN	A/pekin duck/Korea/LBM399/2007 2007/03/ NA	duck	2007
	2	ABS50553	H9N2	(z) V116A	GGDIWATREP			A/chicken/Israel/1376/2003 2003// NA	chicken	2003
	3	AAD49002	H9N2	(z) E119G/A/D	GGDIWVTRDP			A/Chicken/Hong Kong/G23/97 1997// NA	chicken	1997
	4	ABE02149	H9N2	(z) E119G/A/D	GGSIWVTRDP			A/chicken/Cheongju/ADL0401/2004 2004// NA	chicken	2004
	5	ABV46498	H9N2	(z) E119G/A/D	GGDIWVTRDP			A/chicken/Shantou/3040/2003 2003// NA	chicken	2003
	6	AAO33490	H6N2	(z) E119G/A/D	GGDIWVTRDP			A/chicken/California/465/2000 2000// NA	chicken	2000
	7	ACA04662	H3N2	(z) E119G/A/D	GGDIWVTRDP			A/duck/Eastern China/838/2003 2003// NA	duck	2003
	8	ACP50721	H9N2	(z) R152K	DKSPYRTLLM			A/chicken/Pakistan/UDL-02/2008 2008/02/22 NA	chicken	2008
	9	ACP50743	H9N2	(z) R152K	DKSPYRTLLM			A/chicken/Pakistan/UDL-04/2007 2007/03/23 NA	chicken	2007
	10	ABW73987	H9N2	(z) R198K	LVCVTGGNRK			A/chicken/Yunnan/Baoshan2/2007 2007// NA	chicken	2007
	11	ADB46164	H7N2	(o) I222V	NVLRTQESEC			A/turkey/New York/Sg-00255/1994 1994// NA	trukey	1994
	12	ABW73984	H9N2	(z) R224K	NILKTQEYEC			A/chicken/Yunnan/BanNa1/2006 2006// NA	chicken	2006
	13	BAH69239	H5N2	(z) R224K	NILKKQESEC			A/duck/Tsukuba/168/2005 2005// NA	duck	2005
	14	ACA04666	H11N2	(o) H274Y	SAQYKKEVSC			A/duck/Eastern China/318/2003 2003// NA	duck	2003
	15	ACA04690	H11N2	(o) N294S	VCRDSWKGSN			A/duck/Eastern China/40/2003 2003// NA	duck	2003
	16	AAG48211	H9N2	(o) I314V	SVDSSYVCSG			A/Pigeon/Hong Kong/FY6/99 1999// NA	pigeon	1999
	17	+AAG48210	H9N2	(o) I314V	SVDSSYVCSG			A/Quail/Hong Kong/A17/99 1999// NA	quail	1999
	18	AAD49009	H9N2	(o) I314V	SVGSSYVCSG			A/Quail/Hong Kong/AF157/92 1992// NA	quail	1997
	19	AAD49006	H9N2	(o) I314V	SVGSSYVCSG			A/Quail/Hong Kong/G1/97 1997// NA	quail	1997
	20	ABS50541	H9N2	(o) I314V	SVDSSYVCSG			A/avian/Israel/584/2005 2005// NA	chicken	2005
	21	ABL75566	H3N2	(o) I314V	SVDSSYVCSG			A/blue-winged teal/Ohio/31/1999 1999/10/16 NA	duck	1999
	22	AAV28391	H9N2	(o) I314V	SVDSSYVCSG			A/chicken/HongKong/WF120/03 2003// NA	chicken	2003
	23	ACJ68635	H9N2	(o) I314V	SVDSSYVCSG			A/chicken/Israel/114/2007 2007/01/11 NA	chicken	2007
	24	ABS50555	H9N2	(o) I314V	DYSVDSSYVC			A/chicken/Israel/1475/2003 2003// NA	chicken	2003
	25	ABS50537	H9N2	(o) I314V	DYSVDSSYVC			A/chicken/Israel/178/2006 2006// NA	chicken	2006
	26	ABS50558	H9N2	(o) I314V	DYSVDSSYVC			A/chicken/Israel/1808/2004 2004// NA	chicken	2004
	27	ABS50559	H9N2	(o) I314V	DYSVDSSYVC			A/chicken/Israel/1953/2004 2004// NA	chicken	2004
	28	ABS50560	H9N2	(o) I314V	DYSVDSSYVC			A/chicken/Israel/1966/2004 2004// NA	chicken	2004
	29	ABS50538	H9N2	(o) I314V	DYSVDSSYVC			A/chicken/Israel/282/2005 2005// NA	chicken	2005
	30	ABS50535	H9N2	(o) I314V	DYSVDSSYVC			A/chicken/Israel/29/2005 2005// NA	chicken	2005
	31	ACR48923	H9N2	(o) I314V	DYSVDSSYVC			A/chicken/Israel/375/2007 2007/03/06 NA	chicken	2007
	32	ABS50540	H9N2	(o) I314V	DYSVDSSYVC			A/chicken/Israel/554/2005 2005// NA	chicken	2005
	33	ABS50533	H9N2	(o) I314V	DYSVDSSYVC			A/chicken/Israel/793/2005 2005// NA	chicken	2005
	34	ABS50546	H9N2	(o) I314V	DYSVDSSYVC			A/chicken/Israel/853/2005 2005// NA	chicken	2005
	35	ABS50548	H9N2	(o) I314V	DYSVDSSYVC			A/chicken/Israel/909/2005 2005// NA	chicken	2005
	36	ABD61018	H9N2	(o) I314V	DYSVDSSYVC			A/chicken/Jordan/1540/2003 2003// NA	chicken	2003
	37	ABV48466	H9N2	(o) I314V	DYNVDSSYVC			A/chukkar/Shantou/22116/2005 2005// NA	gul	2005
	38	ABV56242	H6N2	(o) I314V	YSVDSSYVCS			A/gull/Moscow/3100/2006 2006/10/ NA	quail	2006
	39	ABV48094	H9N2	(o) I314V	SVDSGYVCSG			A/partridge/Shantou/1405/2004 2004// NA	quail	2004
	40	ABV48006	H9N2	(o) I314V	SVDSGYVCSG			A/pheasant/Shantou/4709/2003 2003// NA	quail	2003
	41	ABM46148	H9N2	(o) I314V	NVDSSYVCSG			A/quail/Shantou/11195/2005 2005// NA	quail	2005
	42	ABM46149	H9N2	(o) I314V	NVDSSYVCSG			A/quail/Shantou/13425/2005 2005// NA	quail	2005
	43	ABM46151	H9N2	(o) I314V	NVDSSYVCSG			A/quail/Shantou/19506/2005 2005// NA	quail	2005
	44	ABS50556	H9N2	(o) I314V	SVDSSYVCSG			A/turkey/Israel/1562/2004 2004// NA	trukey	2004
	45	ABS50557	H9N2	(o) I314V	SVDSSYVCSG			A/turkey/Israel/1567/2004 2004// NA	trukey	2004
	46	ABS50539	H9N2	(o) I314V	RVDSSYVCSG			A/turkey/Israel/747/2005 2005// NA	trukey	2005
	47	ABS50543	H9N2	(o) I314V	SVDSSYVCSG			A/turkey/Israel/89/2005 2005// NA	trukey	2005
	48	ABS50536	H9N2	(o) I314V	SVDSSYVCSG			A/turkey/Israel/89/2005 2005// NA	trukey	2005
	49	AAG48212	H9N2	(o) I314V	YSVDSSYVCS			A/Chicken/Hong Kong/NT16/99 1999// NA	chicken	1999
	50	ABM46153	H9N2	(o) I314V	YNVDSSYVCS			A/quail/Shantou/21605/2005 2005// NA	quail	2005
	51	ADK78209	H6N2	(o) I314V	YSVDSSYVCS			A/rosy-billed pochard/Argentina/CIP051-925/2008 2008/02/ NA	trukey	2008
	52	ABS50547	H9N2	(o) I314V	YSVDSSYVCS			A/turkey/Israel/884/2005 2005// NA	trukey	2005
	53	ACN59818	H9N2	(o) I314V	VESSYVCSGL			A/chicken/Henan/1/2002 2002/02/10 NA	chicken	2002
	54	ACN59798	H9N2	(o) I314V	VESSYVCSGL			A/chicken/Henan/1/2004 2004/12/15 NA	chicken	2004
	55	ACN59788	H9N2	(o) I314V	VESSYVCSGL			A/chicken/Henan/1/2005 2005/01/20 NA	chicken	2005

## Sheet: avian N3
		NCBI	Subtype	Mutation(s)	Mutation sequence domain	Strain name	Host	Year
		Protein ID
	1	ACA04654	H10N3	(z) V116A	NKNVIATREP	A/duck/Eastern China/488/2003 2003// NA	duck	2003
	2	ACM66755	H2N3	(o) I222V	KTKVQHLEEC	A/mallard/Maryland/228/2001 2001// NA	mallard	2001
	3	ACM66733	H2N3	(o) I222V	KTKVQHLEEC	A/mallard/Maryland/232/2001 2001// NA	mallard	2001
	4	ACM66722	H2N3	(o) I222V	KTKVQHLEEC	A/mallard/Maryland/233/2001 2001// NA	mallard	2001
	5	ACM66711	H2N3	(o) I222V	KTKVQHLEEC	A/mallard/Maryland/234/2001 2001// NA	mallard	2001
	6	ACS68289	H2N3	(o) I222V	KTKVQHLEEC	A/mallard/Maryland/235/2001 2001// NA	mallard	2001
	7	ABB17153	H2N3	(o) L/I314V	IVETGYVCSK	A/mallard/Alberta/77/1977 1977/08/08 NA	mallard	1977
	8	ACX48014	H5N3	(o) L/I314V	IVETGYVCSK	A/mallard/Bavaria/38/2006 2006/11/ NA	mallard	2006
	9	ACS92886	H7N3	(o) L/I314V	IVETGYVCSK	A/turkey/Minnesota/1138/1980 1980// NA	turkey	1980

## Sheet: avian N5
		NCBI	Subtype	Mutation(s)	Mutation sequence domain	Strain name	Host	Year
		Protein ID
	1	ADE75318	H12N5	(o) D198N	GVSGADNDAY	A/mallard/Sweden/86/2003 2003/10/12 NA	mallard	2003
	2	BAF02314	H2N5	(o) D198N	GVSGADNDAY	A/tern/Australia/1/04 2004// NA	tern	2004
	3	BAF33410	H2N5	(o) D198N	GVSGADNDAY	A/tern/Australia/1363/2004 2004// NA	tern	2004
	4	BAF33400	H2N5	(o) D198N	GVSGADNDAY	A/tern/Australia/1378/2004 2004// NA	tern	2004
	5	BAF33415	H2N5	(o) D198N	GVSGADNDAY	A/tern/Australia/1390/2004 2004// NA	tern	2004
	6	BAF33430	H2N5	(o) D198N	GVSGADNDAY	A/tern/Australia/1402/2004 2004// NA	tern	2004
	7	BAF34324	H2N5	(o) D198N	GVSGADNDAY	A/tern/Australia/91/2004 2004// NA	tern	2004

## Sheet: avian N6
		NCBI	Subtype	Mutation(s)	Mutation sequence domain	Strain name	Host	Year
		Protein ID
	1	ABB19824	H4N6	(o) I222V	AGNVLRTQES	A/herring gull/DE/665/1988 1988/05/16 NA	gull	1988
	2	ABB20119	H13N6	(o) I222V	AGNVLRTQES	A/herring gull/Delaware/660/1988 1988/05/16 NA	gull	1988

## Sheet: avian N8
		NCBI	Subtype	Mutation(s)	Mutation sequence domain	Strain name	Host	Year
		Protein ID
	1	BAG66279	H4N8	(z) V116A	HVFAIREPFV	A/duck/Siberia/100/2001 2001// NA	duck	2001
	2	ABI84897	H3N8	(o) I117V	HVFVVREPFV	A/mallard duck/New York/194/1982 1982/12/01 NA	mallard	1982

## Sheet: avian Total
			NCBI	Subtype	Mutation(s)	Mutation sequence domain			Strain name	Host	Year
			Protein ID
		1	ABU95364	H1N1	(o) I222V	NNVLRTQESE			A/duck/NY/15024-21/1996 1996// NA	duck	1996
		2	AAT12070	H5N1	(o) I117V	KGDVFVVREP			A/duck/Guangdong/12/2000 2000// NA	duck	2000
		3	ABD35641	H6N1	(o) E119V	KGDVFVIRVP			A/chicken/Taiwan/SP1/00 2000// NA	chicken	2000
		4	AAL75848	H5N1	(o) N294S	SWHGSNRPWV			A/Duck/Hong Kong/380.5/2001 2001// NA	duck	2001
		5	AAT39085	H5N1	(o) I117V	VFVVREPFIS			A/G.H/HK/793.1/02 2002// NA	grey heron	2002
		6	ABB76115	H5N1	(o) H274Y	YYYEECSCYP			A/chicken/Hong Kong/3123.1/2002 2002// NA	chicken	2002
		7	ABJ09499	H5N1	(o) N294S	VCRDSWHGSN			A/duck/Zhejiang/bj/2002 2002// NA	duck	2002
		8	AAT73348	H5N1	(o) I117V	FVVRAPFISC			A/Ck/HK/2133.1/2003 2003// NA	chicken	2003
		9	AAW78085	H6N1	(o) R292K	IGSKGDVFVI			A/duck/Korea/S17/03 2003// NA	duck	2003
		10	AAW59414	H5N1	(o) I117V	KGDVFVVREP			A/duck/Guangdong/173/04 2004// NA	duck	2004
		11	ACA47815	H5N1	(z) R118K	KGDVFVIKEP			A/silky chicken/Shantou/475/2004 2004// NA	chicken	2004
		12	ABE97709	H5N1	(o) R292K	IGSKGDVFVI			A/duck/Vietnam/258/2004 2004//	duck	2004
		13	ABC66672	H5N1	(o) I117V	FVVRAPFISC			A/chicken/Guangxi/604/2005 2005// NA	chicken	2005
		14	ABU68861	H5N1	(o) I117V	KGDVFVVREP			A/chicken/Vietnam/G62/2005 2005// NA	chicken	2005
		15	ABC66673	H5N1	(o) I117V	KGDVFVVREP			A/duck/Guangxi/793/2005 2005// NA	duck	2005
		16	ABO34208	H5N1	(o) I117V	KGDVFVVREP			A/open-billed stork/Nakhonsawan/BBA2111M/05 2005// NA	stork	2005
		17	ABO34209	H5N1	(o) I117V	KGDVFVVREP			A/open-billed stork/Nakhonsawan/BBA2611M/05 2005// NA	stork	2005
		18	ABO34210	H5N1	(o) I117V	KGDVFVVREP			A/open-billed stork/Nakhonsawan/BBA2711M/05 2005// NA	stork	2005
		19	ABO34212	H5N1	(o) I117V	KGDVFVVREP			A/open-billed stork/Nakhonsawan/BBA2911M/05 2005// NA	stork	2005
		20	ABO34213	H5N1	(o) I117V	KGDVFVVREP			A/open-billed stork/Nakhonsawan/BBA2911M/05 2005// NA	stork	2005
		21	ABO34214	H5N1	(o) I117V	KGDVFVVREP			A/open-billed stork/Nakhonsawan/BBA2911M/05 2005// NA	stork	2005
		22	ABO34215	H5N1	(o) I117V	KGDVFVVREP			A/open-billed stork/Nakhonsawan/BBA2911M/05 2005// NA	stork	2005
		23	ABL67829	H5N1	(o) I117V	KGDVFVVREP			A/open-billed stork/Nakhonsawan/BBA3011M/2005 2005// NA	stork	2005
		24	ABO34196	H5N1	(o) I117V	KGDVFVVREP			A/open-billed stork/Nakhonsawan/BBD1221J/05 2005// NA	stork	2005
		25	ABO34197	H5N1	(o) I117V	KGDVFVVREP			A/open-billed stork/Nakhonsawan/BBD1421J/05 2005// NA	stork	2005
		26	ABL67807	H5N1	(o) I117V	KGDVFVVREP			A/open-billed stork/Nakhonsawan/BBD1521J/2005 2005// NA	stork	2005
		27	ABO34200	H5N1	(o) I117V	KGDVFVVREP			A/open-billed stork/Nakhonsawan/BBD1821J/05 2005// NA	stork	2005
		28	ABO34201	H5N1	(o) I117V	KGDVFVVREP			A/open-billed stork/Nakhonsawan/BBD2316F/05 2005// NA	stork	2005
		29	ABO34202	H5N1	(o) I117V	KGDVFVVREP			A/open-billed stork/Nakhonsawan/BBD2316F/05 2005// NA	stork	2005
		30	ABO34203	H5N1	(o) I117V	KGDVFVVREP			A/open-billed stork/Nakhonsawan/BBD2416F/05 2005// NA	stork	2005
		31	ABL67818	H5N1	(o) I117V	KGDVFVVREP			A/open-billed stork/Nakhonsawan/BBD2616F/2005 2005// NA	stork	2005
		32	ABO34205	H5N1	(o) I117V	KGDVFVVREP			A/open-billed stork/Nakhonsawan/BBD3209M/05 2005// NA	stork	2005
		33	ABO34206	H5N1	(o) I117V	KGDVFVVREP			A/open-billed stork/Nakhonsawan/BBD3309M/05 2005// NA	stork	2005
		34	ABO34219	H5N1	(o) I117V	KGDVFVVREP			A/open-billed stork/Nakhonsawan/BBD3516M/05 2005// NA	stork	2005
		35	ABO34220	H5N1	(o) I117V	KGDVFVVREP			A/open-billed stork/Nakhonsawan/BBD3616M/05 2005// NA	stork	2005
		36	ABO34221	H5N1	(o) I117V	FVVRAPFISC			A/open-billed stork/Nakhonsawan/BBA0627May/05 2005// NA	stork	2005
		37	ABO34199	H5N1	(o) I117V	FVVRAPFISC			A/open-billed stork/Nakhonsawan/BBD1721J/05 2005// NA	stork	2005
		38	ABO34217	H5N1	(o) I117V	FVVRAPFISC			A/open-billed stork/Nakhonsawan/BBD4211M/05 2005// NA	stork	2005
		39	ABH09781	H5N1	(o) I117V	VFVVREPFIS			A/chicken/Indonesia/77/2005 2005// NA	chicken	2005
		40	ABL08328	H5N1	(o) I117V	VFVVREPFIS			A/duck/Guangxi/2775/2005 2005// NA	duck	2005
		41	ABC66675	H5N1	(o) I117V	VFVVREPFIS			A/duck/Guangzhou/20/2005 2005// NA	duck	2005
		42	ABC59832	H5N1	(o) H274Y	YYYEECSCYP			A/swan/Astrakhan/1/2005 2005// NA	swan	2005
		43	ABG78554	H5N1	(o) H274Y	YYYEECSCYP			A/swan/Astrakhan/Russia/Nov-2/2005 2005// NA	swan	2005
		44	CAP45852	H5N1	(z) S/R371K	RTKSTSSKSG			A/teal/Germany/WV632/2005 2005// NA	duck	2005
		45	ABG20474	H5N1	(o) I222V	TIKSWRNNVL			A/chicken/Krasnodar/01/2006 2006// NA	chicken	2006
		46	ABO76664	H5N1	(o) I222V	TIKSWRNNVL			A/chicken/Krasnodar/123/06 2006// NA	chicken	2006
		47	ABU99150	H5N1	(o) I222V	TIKSWRNNVL			A/Chicken/Indonesia/Bandung1631-49/2006 2006/11/01 NA	chicken	2006
		48	ACE73327	H6N1	(o) I222V	NNVLRTQESE			A/northern pintail/Alaska/44203-023/2006 2006/10/09 NA	duck	2006
		49	ADH94413	H5N1	(o) H274Y	APNYYYEECS			A/Cygnus olor/Caspian Sea/2006 2006// NA	swan	2006
		50	ACK57570	H5N1	(o) I117V	KGDVFVVREP			A/duck/Vietnam/NCVD-100/2007 2007// NA	duck	2007
		51	ACV90496	H5N1	(o) I117V; (z) E119G/A/D	FVVRAPFISC	FVVRAPFISC		A/chicken/India/WB-NIV16915/2008 2008/12/16	chicken	2008
		52	ACX54912	H5N1	(o) I117V	KGDVFVVREP			A/chicken/Thailand/CU-355/2008 2008/11/14 NA	chicken	2008
		53	ACQ71978	H5N1	(o) I117V	RGDVFVVREP			A/crow/Assam/142119/2008 2008/12/ NA	crow	2008
		54	ACZ58141	H5N1	(z) E119G/A/D	FVIRAPFISC			A/chicken/India/WB-NIV529/2008 2008/01/13 NA	chicken	2008
		55	ACF32582	H5N1	(z) E119G/A/D	RGDVFVIRAP			A/chicken/West Bengal/81010/2008 2008/01/ NA	chicken	2008
		56	ACN37889	H5N1	(o) N294S	EITCVCRDSW			A/chicken/Uthaithani/NIAH115067/2008 2008/11/ NA	chicken	2008
		57	ACZ58105	H5N1	(o) N294S	SWHGSNRPWV			A/chicken/India/WB-NIV2665/2008 2008/01/22 NA	chicken	2008
		58	ADB46164	H7N2	(o) I222V	NVLRTQESEC			A/turkey/New York/Sg-00255/1994 1994// NA	trukey	1994
		59	AAD49002	H9N2	(z) E119G/A/D	GGDIWVTRDP			A/Chicken/Hong Kong/G23/97 1997// NA	chicken	1997
		60	AAD49009	H9N2	(o) I314V	SVGSSYVCSG			A/Quail/Hong Kong/AF157/92 1992// NA	quail	1997
		61	AAD49006	H9N2	(o) I314V	SVGSSYVCSG			A/Quail/Hong Kong/G1/97 1997// NA	quail	1997
		62	AAG48211	H9N2	(o) I314V	SVDSSYVCSG			A/Pigeon/Hong Kong/FY6/99 1999// NA	pigeon	1999
		63	+AAG48210	H9N2	(o) I314V	SVDSSYVCSG			A/Quail/Hong Kong/A17/99 1999// NA	quail	1999
		64	ABL75566	H3N2	(o) I314V	SVDSSYVCSG			A/blue-winged teal/Ohio/31/1999 1999/10/16 NA	duck	1999
		65	AAG48212	H9N2	(o) I314V	YSVDSSYVCS			A/Chicken/Hong Kong/NT16/99 1999// NA	chicken	1999
		66	AAO33490	H6N2	(z) E119G/A/D	GGDIWVTRDP			A/chicken/California/465/2000 2000// NA	chicken	2000
		67	ACN59818	H9N2	(o) I314V	VESSYVCSGL			A/chicken/Henan/1/2002 2002/02/10 NA	chicken	2002
		68	ABS50553	H9N2	(z) V116A	GGDIWATREP			A/chicken/Israel/1376/2003 2003// NA	chicken	2003
		69	ABV46498	H9N2	(z) E119G/A/D	GGDIWVTRDP			A/chicken/Shantou/3040/2003 2003// NA	chicken	2003
		70	ACA04662	H3N2	(z) E119G/A/D	GGDIWVTRDP			A/duck/Eastern China/838/2003 2003// NA	duck	2003
		71	ACA04666	H11N2	(o) H274Y	SAQYKKEVSC			A/duck/Eastern China/318/2003 2003// NA	duck	2003
		72	ACA04690	H11N2	(o) N294S	VCRDSWKGSN			A/duck/Eastern China/40/2003 2003// NA	duck	2003
		73	AAV28391	H9N2	(o) I314V	SVDSSYVCSG			A/chicken/HongKong/WF120/03 2003// NA	chicken	2003
		74	ABS50555	H9N2	(o) I314V	DYSVDSSYVC			A/chicken/Israel/1475/2003 2003// NA	chicken	2003
		75	ABD61018	H9N2	(o) I314V	DYSVDSSYVC			A/chicken/Jordan/1540/2003 2003// NA	chicken	2003
		76	ABV48006	H9N2	(o) I314V	SVDSGYVCSG			A/pheasant/Shantou/4709/2003 2003// NA	quail	2003
		77	ABE02149	H9N2	(z) E119G/A/D	GGSIWVTRDP			A/chicken/Cheongju/ADL0401/2004 2004// NA	chicken	2004
		78	ABS50558	H9N2	(o) I314V	DYSVDSSYVC			A/chicken/Israel/1808/2004 2004// NA	chicken	2004
		79	ABS50559	H9N2	(o) I314V	DYSVDSSYVC			A/chicken/Israel/1953/2004 2004// NA	chicken	2004
		80	ABS50560	H9N2	(o) I314V	DYSVDSSYVC			A/chicken/Israel/1966/2004 2004// NA	chicken	2004
		81	ABV48094	H9N2	(o) I314V	SVDSGYVCSG			A/partridge/Shantou/1405/2004 2004// NA	quail	2004
		82	ABS50556	H9N2	(o) I314V	SVDSSYVCSG			A/turkey/Israel/1562/2004 2004// NA	trukey	2004
		83	ABS50557	H9N2	(o) I314V	SVDSSYVCSG			A/turkey/Israel/1567/2004 2004// NA	trukey	2004
		84	ACN59798	H9N2	(o) I314V	VESSYVCSGL			A/chicken/Henan/1/2004 2004/12/15 NA	chicken	2004
		85	BAH69239	H5N2	(z) R224K	NILKKQESEC			A/duck/Tsukuba/168/2005 2005// NA	duck	2005
		86	ABS50541	H9N2	(o) I314V	SVDSSYVCSG			A/avian/Israel/584/2005 2005// NA	chicken	2005
		87	ABS50538	H9N2	(o) I314V	DYSVDSSYVC			A/chicken/Israel/282/2005 2005// NA	chicken	2005
		88	ABS50535	H9N2	(o) I314V	DYSVDSSYVC			A/chicken/Israel/29/2005 2005// NA	chicken	2005
		89	ABS50540	H9N2	(o) I314V	DYSVDSSYVC			A/chicken/Israel/554/2005 2005// NA	chicken	2005
		90	ABS50533	H9N2	(o) I314V	DYSVDSSYVC			A/chicken/Israel/793/2005 2005// NA	chicken	2005
		91	ABS50546	H9N2	(o) I314V	DYSVDSSYVC			A/chicken/Israel/853/2005 2005// NA	chicken	2005
		92	ABS50548	H9N2	(o) I314V	DYSVDSSYVC			A/chicken/Israel/909/2005 2005// NA	chicken	2005
		93	ABV48466	H9N2	(o) I314V	DYNVDSSYVC			A/chukkar/Shantou/22116/2005 2005// NA	gul	2005
		94	ABM46148	H9N2	(o) I314V	NVDSSYVCSG			A/quail/Shantou/11195/2005 2005// NA	quail	2005
		95	ABM46149	H9N2	(o) I314V	NVDSSYVCSG			A/quail/Shantou/13425/2005 2005// NA	quail	2005
		96	ABM46151	H9N2	(o) I314V	NVDSSYVCSG			A/quail/Shantou/19506/2005 2005// NA	quail	2005
		97	ABS50539	H9N2	(o) I314V	RVDSSYVCSG			A/turkey/Israel/747/2005 2005// NA	trukey	2005
		98	ABS50543	H9N2	(o) I314V	SVDSSYVCSG			A/turkey/Israel/89/2005 2005// NA	trukey	2005
		99	ABS50536	H9N2	(o) I314V	SVDSSYVCSG			A/turkey/Israel/89/2005 2005// NA	trukey	2005
		100	ABM46153	H9N2	(o) I314V	YNVDSSYVCS			A/quail/Shantou/21605/2005 2005// NA	quail	2005
		101	ABS50547	H9N2	(o) I314V	YSVDSSYVCS			A/turkey/Israel/884/2005 2005// NA	trukey	2005
		102	ACN59788	H9N2	(o) I314V	VESSYVCSGL			A/chicken/Henan/1/2005 2005/01/20 NA	chicken	2005
		103	ABW73984	H9N2	(z) R224K	NILKTQEYEC			A/chicken/Yunnan/BanNa1/2006 2006// NA	chicken	2006
		104	ABS50537	H9N2	(o) I314V	DYSVDSSYVC			A/chicken/Israel/178/2006 2006// NA	chicken	2006
		105	ABV56242	H6N2	(o) I314V	YSVDSSYVCS			A/gull/Moscow/3100/2006 2006/10/ NA	quail	2006
		106	ACY56532	H6N2	(z) R118K; (z) R152K; (o) D198N	GGNIWVTKKP	DKIPHRILLM	HVCVTGDNKN	A/pekin duck/Korea/LBM399/2007 2007/03/ NA	duck	2007
		107	ACP50743	H9N2	(z) R152K	DKSPYRTLLM			A/chicken/Pakistan/UDL-04/2007 2007/03/23 NA	chicken	2007
		108	ABW73987	H9N2	(o) D198N	LVCVTGGNRK			A/chicken/Yunnan/Baoshan2/2007 2007// NA	chicken	2007
		109	ACJ68635	H9N2	(o) I314V	SVDSSYVCSG			A/chicken/Israel/114/2007 2007/01/11 NA	chicken	2007
		110	ACR48923	H9N2	(o) I314V	DYSVDSSYVC			A/chicken/Israel/375/2007 2007/03/06 NA	chicken	2007
		111	ACP50721	H9N2	(z) R152K	DKSPYRTLLM			A/chicken/Pakistan/UDL-02/2008 2008/02/22 NA	chicken	2008
		112	ADK78209	H6N2	(o) I314V	YSVDSSYVCS			A/rosy-billed pochard/Argentina/CIP051-925/2008 2008/02/ NA	trukey	2008
		113	ACA04654	H10N3	(z) V116A	NKNVIATREP			A/duck/Eastern China/488/2003 2003// NA	duck	2003
		114	ACM66755	H2N3	(o) I222V	KTKVQHLEEC			A/mallard/Maryland/228/2001 2001// NA	mallard	2001
		115	ACM66733	H2N3	(o) I222V	KTKVQHLEEC			A/mallard/Maryland/232/2001 2001// NA	mallard	2001
		116	ACM66722	H2N3	(o) I222V	KTKVQHLEEC			A/mallard/Maryland/233/2001 2001// NA	mallard	2001
		117	ACM66711	H2N3	(o) I222V	KTKVQHLEEC			A/mallard/Maryland/234/2001 2001// NA	mallard	2001
		118	ACS68289	H2N3	(o) I222V	KTKVQHLEEC			A/mallard/Maryland/235/2001 2001// NA	mallard	2001
		119	ABB17153	H2N3	(o) L/I314V	IVETGYVCSK			A/mallard/Alberta/77/1977 1977/08/08 NA	mallard	1977
		120	ACX48014	H5N3	(o) L/I314V	IVETGYVCSK			A/mallard/Bavaria/38/2006 2006/11/ NA	mallard	2006
		121	ACS92886	H7N3	(o) L/I314V	IVETGYVCSK			A/turkey/Minnesota/1138/1980 1980// NA	turkey	1980
		122	ADE75318	H12N5	(o) D198N	GVSGADNDAY			A/mallard/Sweden/86/2003 2003/10/12 NA	mallard	2003
		123	BAF02314	H2N5	(o) D198N	GVSGADNDAY			A/tern/Australia/1/04 2004// NA	tern	2004
		124	BAF33410	H2N5	(o) D198N	GVSGADNDAY			A/tern/Australia/1363/2004 2004// NA	tern	2004
		125	BAF33400	H2N5	(o) D198N	GVSGADNDAY			A/tern/Australia/1378/2004 2004// NA	tern	2004
		126	BAF33415	H2N5	(o) D198N	GVSGADNDAY			A/tern/Australia/1390/2004 2004// NA	tern	2004
		127	BAF33430	H2N5	(o) D198N	GVSGADNDAY			A/tern/Australia/1402/2004 2004// NA	tern	2004
		128	BAF34324	H2N5	(o) D198N	GVSGADNDAY			A/tern/Australia/91/2004 2004// NA	tern	2004
		129	ABB19824	H4N6	(o) I222V	AGNVLRTQES			A/herring gull/DE/665/1988 1988/05/16 NA	gull	1988
		130	ABB20119	H13N6	(o) I222V	AGNVLRTQES			A/herring gull/Delaware/660/1988 1988/05/16 NA	gull	1988
		131	BAG66279	H4N8	(z) V116A	HVFAIREPFV			A/duck/Siberia/100/2001 2001// NA	duck	2001
		132	ABI84897	H3N8	(o) I117V	HVFVVREPFV			A/mallard duck/New York/194/1982 1982/12/01 NA	mallard	1982

## Sheet: swine N2
		NCBI	Subtype	Mutation(s)	Mutation sequence domain	Strain name	Host	Year
		Protein ID
	1	CAC86324	H3N2	(z) E119G/A/D	AGGAIWVTRD	A/swine/Italy/1942/00 2000// NA	swine	2000
	2	AAO15351	H3N2	(z) Q136K	YQFALGKGTT	A/sw/Shizuoka/115/97 1997// NA	swine	1997
	3	AAG01750	H3N2	(o) D198N	LHVCVTGHNE	A/swine/Ontario/00130/97 1997// NA	swine	1997
	4	AAF75996	H1N2	(z) R224K	KKILKTHESE	A/Swine/Indiana/9K035/99 1999// NA	swine	1999
	5	CAO82687	H1N2	(o) I314V	YSVDSSYICS	A/swine/Cotes d'Armor/0041/2007 2007// NA	swine	2007
	6	CAO82690	H1N2	(o) I314V	YSVDSSYICS	A/swine/Cotes d'Armor/0136_17/2006 2006/05/09 NA	swine	2006
	7	ABQ97211	H3N2	(o) I314V	YSVDSSYICS	A/swine/Jena/5/1996 1996// NA	swine	1996
	8	ACV42086	H3N2	(o) I314V	YSVVSSYVCS	A/swine/Kansas/015252/2009 2009// NA	swine	2009
	9	ACV42075	H3N2	(o) I314V	YSVVSSYVCS	A/swine/Oklahoma/001142/2009 2009// NA	swine	2009
	10	ACV42295	H1N2	(o) I314V	YSVVSSYVCS	A/swine/Oklahoma/042169/2008 2008// NA	swine	2008
	11	ADB82973	H1N2	(o) I314V	HSVVSSYVCS	A/swine/SD/31813/2009 2009/11/20 NA	swine	2009
	12	ACA42419	H9N2	(o) I314V	YSVDSSYVCS	A/swine/Shandong/w4/2003 2003// NA	swine	2003
	13	ABD62836	H3N2	(o) I314V	YSVDSSYVCS	A/swine/Spain/33601/2001 2001// NA	swine	2001
	14	ABL61506	H9N2	(o) I314V	YSVESSYVCS	A/swine/Shandong/fHZ/2003 2003// NA	swine	2003
	15	ABL61434	H9N2	(o) I314V	YSVESSYVCS	A/swine/Shandong/fJN/2003 2003// NA	swine	2003
	16	ABL61416	H9N2	(o) I314V	YSVESSYVCS	A/swine/Shandong/fLS/2003 2003// NA	swine	2003
	17	ABL61470	H9N2	(o) I314V	YSVESSYVCS	A/swine/Shandong/fNY/2003 2003// NA	swine	2003
	18	ABL61497	H9N2	(o) I314V	YSVESSYVCS	A/swine/Shandong/fZC/2003 2003// NA	swine	2003

## Sheet: environment N3
		NCBI	Subtype	Mutation(s)	Mutation sequence domain	Strain name	Host	Year
		Protein ID
	1	ABI84992	H7N3	(z) R152K	DKTPYRSLIR	A/environment/Canada/av41/2004 2004/04/23 NA	environ.	2004
